# Supplementary material for: Integrative Transcriptomic Analysis Identifies COL3A1 as a Potential Tumor-Intrinsic Therapeutic Target in NSCLC
Source: Biomedicines. 2026 Apr 23;14(5):975. doi: 10.3390/biomedicines14050975 (PMC13203928; doi:10.3390/biomedicines14050975)
Supplement: Supplementary file 1 [file biomedicines-14-00975-s001.zip]

Archive with 1 entries (1 files):
- biomedicines-4238875-supplementary.pdf
